# Supplementary material for: Structure refinement and anisotropic atomic displacement parameters of 1M Illite: Rietveld and pair distribution function analysis using synchrotron X-ray radiation
Source: J Appl Crystallogr. 2025 Jun 20;58(Pt 4):1185–90. doi: 10.1107/S1600576725004170 (PMC12321013; doi:10.1107/S1600576725004170)
Supplement: Supplementary file 1 [file j-58-01185-sup1.cif]

data_I
#==============================================================================

# PROCESSING SUMMARY (IUCr Office Use Only)

_journal_date_recd_electronic      
_journal_date_to_coeditor         ?
_journal_date_from_coeditor       ?
_journal_date_accepted     
_journal_date_printers_first      ?
_journal_date_printers_final      ?
_journal_date_proofs_out          ?
_journal_date_proofs_in           ?
_journal_coeditor_name            ?
_journal_coeditor_code      JUR5001
_journal_coeditor_notes
; ?
;
_journal_paper_category      ?
_journal_techeditor_code      
_iucr_compatibility_tag          ACTA95
_journal_techeditor_notes  
;
;
_journal_coden_ASTM               ?
_journal_name_full                ?
_journal_year                     ?
_journal_volume                   ?
_journal_issue                    ?
_journal_page_first               ?
_journal_page_last                ?
_journal_suppl_publ_number        ?
_journal_suppl_publ_pages         ?

#==============================================================================


_chemical_name_common                  'K Al2 Si4 O12 H2'
_cell_length_a                         5.2028(4)
_cell_length_b                         8.9803(5)
_cell_length_c                         10.2240(7)
_cell_angle_alpha                      90.000000
_cell_angle_beta                       101.548(11)
_cell_angle_gamma                      90.000000
_cell_volume                           468.023142
_space_group_name_H-M_alt              'C 2/m'
_space_group_IT_number                 12

loop_
_space_group_symop_operation_xyz
   'x, y, z'
   '-x, -y, -z'
   '-x, y, -z'
   'x, -y, z'
   'x+1/2, y+1/2, z'
   '-x+1/2, -y+1/2, -z'
   '-x+1/2, y+1/2, -z'
   'x+1/2, -y+1/2, z'

loop_
   _atom_site_label
   _atom_site_occupancy
   _atom_site_fract_x
   _atom_site_fract_y
   _atom_site_fract_z
   _atom_site_adp_type
   _atom_site_U_iso_or_equiv
   _atom_site_type_symbol
   IntK       0.8400  0.000000     0.500000     0.500000    Uani  0.026438 K
   OAl        0.9400  0.500000     0.166700     0.000000    Uani  0.015684 Al
   TSi        0.8100  0.4192(4)    0.3281(4)    0.2684(4)   Uani  0.012127 Si
   O1         1.0     0.3493(4)    0.3091(4)    0.1051(4)   Uani  0.019751 O
   O2         1.0     0.4987(5)    0.500000     0.3135(4)   Uani  0.023475 O
   O3         1.0     0.6711(7)    0.2241(5)    0.3352(5)   Uani  0.018087 O
   O-H        1.0     0.4187(5)    0.000000     0.1011(2)   Uani  0.032481 O
   IntNa      0.0100  0.000000     0.500000     0.500000    Uani  0.026438 Na
   IntCa      0.0300  0.000000     0.500000     0.500000    Uani  0.026438 Ca
   OMg        0.0600  0.500000     0.166700     0.000000    Uani  0.015684 Mg
   TAl        0.1900  0.4192(4)    0.3281(4)    0.2684(4)   Uani  0.012127 Al

loop_
   _atom_site_aniso_label
   _atom_site_aniso_U_11
   _atom_site_aniso_U_22
   _atom_site_aniso_U_33
   _atom_site_aniso_U_12
   _atom_site_aniso_U_13
   _atom_site_aniso_U_23
   IntK  0.02880  0.03150  0.01870 -0.00210  0.00400 -0.00180
   OAl  0.01550  0.01480  0.01610 -0.00040  0.00160  0.00110
   TSi  0.01150  0.01240  0.01200 -0.00080  0.00120 -0.00110
   O1  0.01770  0.02150  0.01950  0.00270  0.00240 -0.00180
   O2  0.02170  0.02440  0.02300  0.00070  0.00130 -0.00080
   O3  0.01660  0.01930  0.01780 -0.00180  0.00210 -0.00110
   O-H  0.03700  0.02500  0.03130  0.00330 -0.00310 -0.00210
   IntNa  0.02880  0.03150  0.01870 -0.00210  0.00400 -0.00180
   IntCa  0.02880  0.03150  0.01870 -0.00210  0.00400 -0.00180
   OMg  0.01550  0.01480  0.01610 -0.00040  0.00160  0.00110
   TAl  0.01150  0.01240  0.01200 -0.00080  0.00120 -0.00110
